# Supplementary material for: Comprehensive transcriptome analysis of grafting onto Artemisia scoparia W. to affect the aphid resistance of chrysanthemum (Chrysanthemum morifolium T.)
Source: BMC Genomics. 2019 Oct 25;20:776. doi: 10.1186/s12864-019-6158-3 (PMC6815057; doi:10.1186/s12864-019-6158-3)
Supplement: Supplementary file 2 — Additional file 2: Table S1. Genes involved in sucrose metabolism to aphid infestation responses. [file 12864_2019_6158_MOESM2_ESM.xls]

## Sheet: tangtang
Additional file 2: Table S1. Differentially expressed genes involved in sucrose metabolism to aphid infestation responses
Gene ID	Gene Description	UP_DOWN_REGULATION(B1vsB0)	log2FC(B1vsB0)	q value(B1vsB0)	UP_DOWN_REGULATION(A2vsA1)	log2FC(A2vsA1)	q value(A2vsA1)	UP_DOWN_REGULATION(B2vsB1)	log2FC(B2vsB1)	q value(B2vsB1)	UP_DOWN_REGULATION(A1vsA0)	log2FC(A1vsA0)	q value(A1vsA0)	UP_DOWN_REGULATION(B1vsA1)	log2FC(B1vsA1)	q value(B1vsA1)	UP_DOWN_REGULATION(A2vsA0)	log2FC(A2vsA0)	q value(A2vsA0)	UP_DOWN_REGULATION(B0vsA0)	log2FC(B0vsA0)	q value(B0vsA0)	UP_DOWN_REGULATION(B2vsB0)	log2FC(B2vsB0)	q value(B2vsB0)	UP_DOWN_REGULATION(B2vsA2)	log2FC(B2vsA2)	q value(B2vsA2)
Cluster-21353.120200	Sucrose invertase INV	FALSE	0.70825	0.99961	DOWN	-5.258	0.00012653	DOWN	-3.3962	0.031673	FALSE	-0.63341	1	UP	3.0901	3.1158e-05	DOWN	-5.902	0.00074399	FALSE	1.7548	0.99999	FALSE	-2.7365	0.31539	FALSE	4.8943	0.51786
Cluster-21353.176307	Sucrose invertase INV	FALSE	0.5962	0.99961	DOWN	-4.9923	0.0016474	DOWN	-4.8498	2.6771e-08	FALSE	-1.6985	0.19901	UP	2.5412	0.0036006	DOWN	-6.7055	4.3081e-09	FALSE	0.25618	0.99999	DOWN	-4.2979	2.3581e-05	FALSE	2.654	0.99995
Cluster-21353.133225	Sucrose invertase INV	FALSE	0.25504	0.99961	DOWN	-4.0633	1.6318e-10	DOWN	-4.0247	6.1026e-05	FALSE	-1.2884	1	UP	2.442	0.011197	DOWN	-5.3661	4.0983e-21	FALSE	0.91194	0.99999	DOWN	-3.8193	0.0019453	FALSE	2.4446	0.62018
Cluster-21353.147957	phosphoglucomutase	FALSE	1.1439	0.99961	FALSE	0.89261	0.99975	FALSE	-1.4767	0.10131	FALSE	-1.2864	0.5502	UP	2.436	0.00097142	FALSE	-0.40915	0.99846	FALSE	0.012543	0.99999	FALSE	-0.37069	0.99144	FALSE	0.024373	0.99995
Cluster-21353.277981	starch phosphorylase	FALSE	2.5751	0.058327	FALSE	0.13208	0.99975	FALSE	-2.3155	0.15711	FALSE	-0.10446	1	UP	2.2642	0.017526	FALSE	0.01106	0.99971	FALSE	-0.41263	0.99999	FALSE	0.21909	0.99144	FALSE	-0.20817	0.99995
Cluster-21353.199573	trehalose 6-phosphate synthase/phosphatase	FALSE	-5.9212	0.066837	FALSE	-0.61368	0.99975	FALSE	4.3169	0.99519	FALSE	1.0528	1	DOWN	-6.2634	0.047874	FALSE	0.4226	0.99846	FALSE	0.71695	0.99999	FALSE	-1.6707	0.99144	FALSE	-1.3752	0.99995
Cluster-21353.175120	trehalose 6-phosphate synthase/phosphatase	FALSE	-0.87803	0.99961	DOWN	-1.2281	0.00016855	FALSE	0.74211	0.99519	FALSE	0.66315	0.40576	DOWN	-1.2467	0.023851	FALSE	-0.57909	0.40032	FALSE	0.30191	0.99999	FALSE	-0.17926	0.99144	FALSE	0.69519	0.99995
Cluster-21353.178805	2,3-bisphosphoglycerate-independent phosphoglycerate mutase activity	FALSE	-1.4471	0.73793	FALSE	1.6326	0.33693	UP	2.3545	0.00030493	FALSE	-0.94945	1	DOWN	-2.2262	0.0020604	FALSE	0.66417	0.99846	FALSE	-1.7199	0.217	FALSE	0.87186	0.99144	FALSE	-1.5392	0.99995
Cluster-21353.224391	2,3-bisphosphoglycerate-independent phosphoglycerate mutase activity	DOWN	-2.3073	0.019901	FALSE	-0.7717	NA	FALSE	-2.5506	0.28879	FALSE	-0.89396	0.90886	DOWN	-2.5679	0.00024967	FALSE	-1.6853	0.71996	FALSE	-1.1424	0.86233	DOWN	-4.8912	5.8913e-07	FALSE	-4.3571	NA
