# Supplementary material for: Comprehensive transcriptome analysis of grafting onto Artemisia scoparia W. to affect the aphid resistance of chrysanthemum (Chrysanthemum morifolium T.)
Source: BMC Genomics. 2019 Oct 25;20:776. doi: 10.1186/s12864-019-6158-3 (PMC6815057; doi:10.1186/s12864-019-6158-3)
Supplement: Supplementary file 3 — Additional file 3: Table S2. Genes involved in secondary metabolism to aphid infestation responses. [file 12864_2019_6158_MOESM3_ESM.xls]

## Sheet: cishengAAA
Additional file 3: Table S2. Differentially expressed genes involved in secondary metabolism to aphid infestation responses
Gene ID	Gene Description	UP_DOWN_REGULATION(B1vsB0)	log2FC(B1vsB0)	q value(B1vsB0)	UP_DOWN_REGULATION(A2vsA1)	log2FC(A2vsA1)	q value(A2vsA1)	UP_DOWN_REGULATION(B2vsB1)	log2FC(B2vsB1)	q value(B2vsB1)	UP_DOWN_REGULATION(A1vsA0)	log2FC(A1vsA0)	q value(A1vsA0)	UP_DOWN_REGULATION(B1vsA1)	log2FC(B1vsA1)	q value(B1vsA1)	UP_DOWN_REGULATION(A2vsA0)	log2FC(A2vsA0)	q value(A2vsA0)	UP_DOWN_REGULATION(B0vsA0)	log2FC(B0vsA0)	q value(B0vsA0)	UP_DOWN_REGULATION(B2vsB0)	log2FC(B2vsB0)	q value(B2vsB0)	UP_DOWN_REGULATION(B2vsA2)	log2FC(B2vsA2)	q value(B2vsA2)
Cluster-21353.290401	Malonyl-COA	UP	7.6479	0.00076899	FALSE	0.90962	0.99975	FALSE	-0.4805	0.99519	FALSE	-0.46345	1	FALSE	2.3367	0.99765	FALSE	0.43612	0.99846	FALSE	-5.7882	0.41177	FALSE	7.1484	0.14778	FALSE	0.90732	0.99995
Cluster-25249.0	Chalcone synthase (CHS)	FALSE	NA	NA	DOWN	-4.7832	0.033836	FALSE	NA	NA	FALSE	-0.14177	1	DOWN	-7.1629	0.024625	DOWN	-4.9514	0.002026	DOWN	-7.9903	0.00072181	FALSE	NA	NA	FALSE	-2.6929	0.99995
Cluster-21353.144221	Flavonoid 3'-monooxygenase (F3'H)	FALSE	3.7264	0.059035	FALSE	3.1393	0.31993	FALSE	-0.53476	0.99519	FALSE	-1.194	1	UP	4.2813	0.040969	FALSE	1.9267	0.81862	FALSE	-0.64534	0.99999	FALSE	3.1506	0.071321	FALSE	0.57379	0.99995
Cluster-21353.9823	Flavonoid 3'-monooxygenase (F3'H)	FALSE	0.68573	0.99961	FALSE	2.4302	0.90865	FALSE	5.1086	0.10061	FALSE	3.5207	1	FALSE	-1.938	0.99765	UP	5.9518	0.024252	FALSE	0.90882	0.99999	UP	5.7582	0.020974	FALSE	0.70286	0.99995
Cluster-21353.344000	Flavonoid 3'-monooxygenase (F3'H)	FALSE	-0.90586	0.99961	FALSE	3.1056	0.14926	UP	4.8987	0.014569	FALSE	-0.43246	1	FALSE	-0.81651	0.99765	UP	2.6688	0.04239	FALSE	-0.34127	0.99999	UP	4.0392	0.01554	FALSE	1.0157	0.99995
Cluster-21353.169006	UDP-glucoside flavonoid 3-O-glucosyltransferase (UF3GT)	FALSE	-0.81459	0.99961	UP	1.4922	0.026563	FALSE	3.1336	0.2139	FALSE	0.70994	1	FALSE	-1.1696	0.99765	UP	2.1909	0.00020424	FALSE	0.35392	0.99999	UP	2.2941	0.010411	FALSE	0.4609	0.99995
Cluster-21353.241984	Flavonoid 3',5'-hydroxylase (F3'5'H)	FALSE	0.53081	0.99961	UP	1.8242	0.00049782	UP	1.8173	0.0068022	FALSE	0.3865	1	FALSE	0.30519	0.99765	UP	2.1935	2.5789e-06	FALSE	0.16938	0.99999	UP	2.3081	8.7101e-05	FALSE	0.27206	0.99995
Cluster-21353.339941	Flavonoid 3',5'-hydroxylase (F3'5'H)	FALSE	-2.6287	0.99961	UP	5.3218	0.015191	UP	7.0557	0.00071764	FALSE	2.076	1	FALSE	-1.4416	0.99765	UP	7.3138	0.00045539	FALSE	3.2654	0.99999	UP	4.3405	0.04657	FALSE	0.31972	0.99995
Cluster-21353.144563	Isopentenyl pyrophosphate isomerase (semi-quinone) (IPI)	FALSE	-0.59942	0.99961	FALSE	1.5046	0.99975	FALSE	-6.3644	0.21629	FALSE	-1.5878	1	FALSE	0.76984	0.99765	FALSE	-0.085431	0.99846	FALSE	-0.2109	0.99999	DOWN	-7.0136	0.00040577	FALSE	-7.1519	0.99995
Cluster-21353.178904	2-C-methyl-D-erythritol 2,4-cyclodiphosphate synthase (MCS)	FALSE	-0.87089	0.83936	DOWN	-1.3727	0.03945	FALSE	-1.1738	0.49427	FALSE	-0.30302	1	FALSE	-0.65583	0.99765	DOWN	-1.6896	9.1919e-05	FALSE	-0.07993	0.99999	DOWN	-2.0907	0.00097282	FALSE	-0.49015	0.99995
Cluster-21353.170595	Hummus synthase activity (STR)	FALSE	0.89332	0.99961	DOWN	-3.3702	2.0277e-12	DOWN	-4.3419	1.0169e-08	FALSE	0.14603	1	FALSE	0.66892	0.99765	DOWN	-3.2382	7.7322e-11	FALSE	-0.071902	0.99999	DOWN	-3.5036	8.8989e-08	FALSE	-0.3344	0.99995
Cluster-21353.170592	Hummus synthase activity (STR)	FALSE	0.29698	0.99961	DOWN	-4.6163	5.9426e-17	DOWN	-4.0539	0.0082054	FALSE	0.25534	1	FALSE	-0.18142	0.99765	DOWN	-4.3736	1.6772e-11	FALSE	-0.21556	0.99999	DOWN	-3.8174	0.0075327	FALSE	0.34596	0.99995
Cluster-21353.18772	Diterpenoid biosynthesis	FALSE	1.1535	0.99961	UP	3.3836	7.3944e-05	UP	2.6974	0.034244	FALSE	-0.39724	1	FALSE	1.248	0.99765	UP	2.954	0.00056726	FALSE	-0.28442	0.99999	UP	3.7805	0.0034071	FALSE	0.52317	0.99995
Cluster-21353.318315	Diterpenoid biosynthesis	FALSE	0.28313	0.99961	FALSE	2.8098	0.26166	FALSE	2.6771	0.33691	FALSE	-0.078394	1	FALSE	0.076666	0.99787	UP	2.7042	0.0020587	FALSE	-0.26535	0.99999	UP	2.9365	0.00972	FALSE	-0.043535	0.99995
Cluster-21353.283531	Diterpenoid biosynthesis	FALSE	6.9184	NA	FALSE	1.5937	0.99975	FALSE	1.2142	NA	FALSE	-3.858	1	FALSE	3.6315	NA	FALSE	-2.2629	0.99846	FALSE	-6.9175	0.1723	UP	7.8721	1.5659e-06	FALSE	3.1982	0.99995
Cluster-21353.113455	Diterpenoid biosynthesis	FALSE	6.2483	0.99961	FALSE	-1.8155	0.99975	FALSE	1.155	0.99519	FALSE	-1.5805	1	FALSE	2.37	0.99765	FALSE	-3.4073	0.99846	FALSE	-5.4403	0.99999	UP	7.3495	0.00022159	FALSE	5.307	0.099538
Cluster-21353.180080	Neomycin dehydrogenase (single sputum) (MNR)	FALSE	1.7186	0.26389	UP	1.3906	0.00010189	FALSE	-0.92903	0.69576	FALSE	-0.075055	1	UP	1.8574	0.0036891	UP	1.3	4.8847e-05	FALSE	0.068852	0.99999	FALSE	0.74036	0.99144	FALSE	-0.4947	0.99995
Cluster-21353.173831	Diterpenoid biosynthesis	UP	8.5348	6.1218e-05	FALSE	1.3723	0.99975	FALSE	-1.2874	0.99519	FALSE	-0.66377	1	UP	3.3616	0.027656	FALSE	0.69087	0.99846	FALSE	-5.8498	0.44569	UP	7.214	0.0038773	FALSE	0.66982	0.99995
Cluster-21353.197680	Linalool synthase (Lis)	UP	3.5885	2.0838e-05	FALSE	-1.3806	0.93413	FALSE	-2.4521	0.35613	FALSE	0.17727	1	UP	2.4362	0.049939	FALSE	-1.2226	0.77385	FALSE	-0.97254	0.66302	FALSE	1.0992	0.99144	FALSE	1.3378	0.99995
Cluster-21353.47033	Isoprene synthase (PCME)	FALSE	1.3741	NA	FALSE	0.40989	0.99975	DOWN	-2.24	0.0022579	FALSE	0.2199	1	UP	1.8877	0.048173	FALSE	0.61457	0.99846	FALSE	0.73936	NA	FALSE	-0.91758	NA	FALSE	-0.78686	0.99995
Cluster-21353.97990	Isoprene synthase (PCME)	FALSE	1.6727	NA	FALSE	1.393	0.12914	DOWN	-2.1347	0.033273	FALSE	-0.65279	1	UP	2.5617	2.8174e-05	FALSE	0.7256	0.84619	FALSE	0.23783	NA	FALSE	-0.50697	NA	FALSE	-0.99561	0.99995
Cluster-21353.154989	Isoprene synthase (PCME)	FALSE	1.4697	0.99961	FALSE	0.9481	0.71771	DOWN	-2.2415	0.032762	FALSE	-0.1434	1	UP	2.1937	0.00029652	FALSE	0.78883	0.79098	FALSE	0.58156	0.99999	FALSE	-0.82578	0.99144	FALSE	-1.0186	0.99995
Cluster-21353.197680	Basil synthase	UP	3.5885	2.0838e-05	FALSE	-1.3806	0.93413	FALSE	-2.4521	0.35613	FALSE	0.17727	1	UP	2.4362	0.049939	FALSE	-1.2226	0.77385	FALSE	-0.97254	0.66302	FALSE	1.0992	0.99144	FALSE	1.3378	0.99995
Cluster-21353.180080	Myrcene synthase	FALSE	1.7186	0.26389	UP	1.3906	0.00010189	FALSE	-0.92903	0.69576	FALSE	-0.075055	1	UP	1.8574	0.0036891	UP	1.3	4.8847e-05	FALSE	0.068852	0.99999	FALSE	0.74036	0.99144	FALSE	-0.4947	0.99995
Cluster-21353.215459	Polyamine transporter	FALSE	2.4026	0.99961	FALSE	6.0433	0.41253	FALSE	-0.18577	0.99519	DOWN	-7.6181	0.00013343	UP	7.1028	0.0073928	FALSE	-1.5776	0.99846	FALSE	-2.9224	0.99999	FALSE	2.1734	0.99144	FALSE	0.84234	0.99995
Cluster-21353.190740	Phosphoethanolamine N-methyltransferase	FALSE	2.2116	0.22366	FALSE	1.0253	0.9591	FALSE	-1.0822	0.93407	FALSE	0.093953	1	UP	2.3376	0.0005746	FALSE	1.099	0.76517	FALSE	0.2193	0.99999	FALSE	1.0848	0.99144	FALSE	0.20656	0.99995
Cluster-21353.197082	Glutamine synthetase	FALSE	2.6692	0.2162	FALSE	0.60562	0.99975	DOWN	-2.4271	0.0015782	FALSE	-0.1155	1	UP	2.5813	0.00047394	FALSE	0.47391	0.99846	FALSE	-0.20069	0.99999	FALSE	0.19206	0.99144	FALSE	-0.47824	0.99995
Cluster-21353.190741	Phosphoethanolamine N-methyltransferase	UP	2.8348	0.0029435	FALSE	0.9133	0.99975	FALSE	-1.6215	0.65024	FALSE	-0.24835	1	UP	2.5837	0.00072296	FALSE	0.64757	0.99846	FALSE	-0.49608	0.99999	FALSE	1.1694	0.99144	FALSE	0.024981	0.99995
Cluster-21353.181532	Ethanolamine	FALSE	1.5352	0.12144	FALSE	-0.13319	0.99975	FALSE	-1.5618	0.27413	FALSE	-0.2439	1	UP	1.3792	0.028478	FALSE	-0.39281	0.99846	FALSE	-0.39538	0.99999	FALSE	-0.065891	0.99144	FALSE	-0.076855	0.99995
Cluster-21353.208433	Polyamine transporter	FALSE	2.3623	0.99961	FALSE	4.5836	0.99975	DOWN	-6.6249	0.014702	FALSE	-5.2653	1	UP	6.8517	0.025762	FALSE	-0.69722	0.99846	FALSE	-0.77611	0.99999	FALSE	-4.2848	0.99144	FALSE	-4.4	0.99995
Cluster-21353.181403	Ethanolamine phosphotransferase	FALSE	2.3423	0.99961	FALSE	1.0979	0.67254	FALSE	-1.7933	0.77286	FALSE	-0.78891	1	UP	2.1977	0.0034167	FALSE	0.29141	0.99846	FALSE	-0.93466	0.99999	FALSE	0.5032	0.99144	FALSE	-0.7178	0.99995
Cluster-21353.183231	Ethanolamine phosphotransferase	FALSE	1.9838	0.99961	FALSE	1.2976	0.79725	FALSE	-1.5304	0.64008	FALSE	-0.88374	1	UP	2.2769	0.041299	FALSE	0.39586	0.99846	FALSE	-0.58628	0.99999	FALSE	0.40536	0.99144	FALSE	-0.56699	0.99995
Cluster-21353.181414	Ethanolamine phosphotransferase	FALSE	1.9815	0.99961	UP	1.192	0.043396	FALSE	-1.1078	0.99519	FALSE	-0.83527	0.35558	UP	1.6521	0.01003	FALSE	0.34174	0.99846	FALSE	-1.1631	NA	FALSE	0.82553	0.99144	FALSE	-0.67453	0.99995
