# Supplementary material for: Comprehensive transcriptome analysis of grafting onto Artemisia scoparia W. to affect the aphid resistance of chrysanthemum (Chrysanthemum morifolium T.)
Source: BMC Genomics. 2019 Oct 25;20:776. doi: 10.1186/s12864-019-6158-3 (PMC6815057; doi:10.1186/s12864-019-6158-3)
Supplement: Supplementary file 4 — Additional file 4: Table S3. Genes involved in Plant hormone signaling pathway to aphid infestation responses. [file 12864_2019_6158_MOESM4_ESM.xls]

## Sheet: jicu
Additional file 4: Table S3. Differentially expressed genes involved in Plant hormone signaling pathway to aphid infestation responses
Gene ID	Gene Description	UP_DOWN_REGULATION(B1vsB0)	log2FC(B1vsB0)	q value(B1vsB0)	UP_DOWN_REGULATION(A2vsA1)	log2FC(A2vsA1)	q value(A2vsA1)	UP_DOWN_REGULATION(B2vsB1)	log2FC(B2vsB1)	q value(B2vsB1)	UP_DOWN_REGULATION(A1vsA0)	log2FC(A1vsA0)	q value(A1vsA0)	UP_DOWN_REGULATION(B1vsA1)	log2FC(B1vsA1)	q value(B1vsA1)	UP_DOWN_REGULATION(A2vsA0)	log2FC(A2vsA0)	q value(A2vsA0)	UP_DOWN_REGULATION(B0vsA0)	log2FC(B0vsA0)	q value(B0vsA0)	UP_DOWN_REGULATION(B2vsB0)	log2FC(B2vsB0)	q value(B2vsB0)	UP_DOWN_REGULATION(B2vsA2)	log2FC(B2vsA2)	q value(B2vsA2)
Cluster-21353.21806	Salicylic acid binding protein	FALSE	3.2259	0.71133	FALSE	1.0039	0.99975	FALSE	-3.0249	0.051833	FALSE	-0.81425	1	UP	3.2702	0.035282	FALSE	0.17097	0.99846	FALSE	-0.76529	0.99999	FALSE	0.15421	0.99144	FALSE	-0.78236	0.99995
Cluster-21353.149100	Salicylic acid binding protein	FALSE	2.8716	0.087323	FALSE	0.86043	0.99975	DOWN	-2.3155	0.011977	FALSE	-0.069412	1	UP	2.799	3.8753e-06	FALSE	0.7744	0.9759	FALSE	-0.14024	0.99999	FALSE	0.50765	0.99144	FALSE	-0.39849	0.99995
Cluster-21353.197082	Salicylic acid binding protein	FALSE	2.6692	0.2162	FALSE	0.60562	0.99975	DOWN	-2.4271	0.0015782	FALSE	-0.1155	1	UP	2.5813	0.00047394	FALSE	0.47391	0.99846	FALSE	-0.20069	0.99999	FALSE	0.19206	0.99144	FALSE	-0.47824	0.99995
Cluster-21353.186218	Xylan metabolism	FALSE	0.89756	0.99961	FALSE	0.0048248	0.99975	DOWN	-1.7253	0.035779	FALSE	-0.85664	1	UP	1.5414	0.0077759	FALSE	-0.86562	0.61049	FALSE	-0.21355	0.99999	FALSE	-0.87793	0.99144	FALSE	-0.21575	0.99995
Cluster-21353.180331	Receptor protein	FALSE	4.0493	0.091825	FALSE	4.0547	0.99975	FALSE	-2.6794	0.99519	FALSE	-6.6003	0.49331	UP	7.8624	0.00061822	FALSE	-2.558	0.99846	FALSE	-2.7894	0.99999	FALSE	1.3766	0.99144	FALSE	1.1042	0.99995
Cluster-21353.151969	Lipoxygenase	FALSE	0.15637	0.99961	FALSE	-4.1002	0.13089	FALSE	-0.25606	0.99519	FALSE	0.27763	1	FALSE	0.62977	0.99765	FALSE	-3.8393	0.062307	FALSE	0.74408	0.99999	FALSE	-0.1461	0.99144	UP	4.4366	0.00086501
Cluster-21353.277209	Ethylene reactive transcription factor	FALSE	-1.3353	0.99961	FALSE	0.26786	0.99975	FALSE	-1.3664	0.99519	FALSE	4.4857	1	FALSE	1.116	0.99765	FALSE	4.7281	0.99578	UP	6.9355	0.0064708	FALSE	-2.8084	0.85215	FALSE	-0.55397	0.99995
Cluster-21353.220491	Cytokinin receptor	FALSE	0.49397	0.99961	FALSE	1.0606	0.99975	FALSE	-6.4723	0.23249	FALSE	0.016995	1	FALSE	0.46183	0.99765	FALSE	1.0615	0.90356	FALSE	-0.010999	0.99999	DOWN	-6.0126	0.028533	DOWN	-7.0876	0.0037144
Cluster-21353.75181	Regulatory protein	FALSE	-5.0448	0.56543	FALSE	0.49869	0.99975	FALSE	NA	NA	FALSE	0.084745	1	FALSE	-5.9202	0.99765	FALSE	0.56102	0.99846	FALSE	-0.78427	0.99999	FALSE	-5.3595	0.15833	DOWN	-6.7212	0.013558
Cluster-21353.181399	Regulatory protein	FALSE	-7.0819	0.99961	FALSE	1.365	0.99975	FALSE	1.8921	0.99519	FALSE	-1.4083	1	DOWN	-7.0533	0.0020026	FALSE	-0.058031	0.99846	FALSE	-1.3781	0.99999	FALSE	-5.1878	0.36099	DOWN	-6.4356	0.010563
Cluster-21353.234433	Serine/threonine - protein kinase	FALSE	1.6044	0.61193	UP	2.2318	6.9615e-06	FALSE	0.17478	0.99519	FALSE	0.2417	1	UP	1.6897	0.0076862	UP	2.4544	2.0543e-05	FALSE	0.33145	0.99999	FALSE	1.7319	0.23541	FALSE	-0.40212	0.99995
Cluster-21353.142219	12-oxodisuccinate reductase	UP	2.9166	0.047447	FALSE	4.0324	0.40751	FALSE	1.3788	0.90182	DOWN	-5.026	0.0024405	UP	4.9869	0.0013753	FALSE	-0.96314	0.99846	FALSE	-2.9577	0.067359	UP	4.2541	4.9341e-06	FALSE	2.247	0.99995
Cluster-21353.218761	Ethylene reactive transcription factor	FALSE	1.4142	0.99961	UP	2.0329	0.036935	FALSE	0.25111	0.99519	FALSE	-0.8399	0.11852	UP	1.3326	0.0023736	FALSE	1.1758	0.50799	FALSE	-0.91851	0.99999	FALSE	1.6228	0.82211	FALSE	-0.464	0.99995
Cluster-21353.197997	Ethylene reactive transcription factor	UP	5.1266	0.0066692	FALSE	2.0827	0.11378	FALSE	-1.7414	0.94198	FALSE	-0.020438	1	UP	3.1704	0.0011008	FALSE	2.0436	0.098286	FALSE	-1.9649	0.99999	FALSE	3.3312	0.52883	FALSE	-0.67743	0.99995
Cluster-21353.197998	Ethylene reactive transcription factor	FALSE	4.1167	0.094428	FALSE	1.7246	0.35066	FALSE	-1.2995	0.99519	FALSE	-0.047493	1	UP	2.8946	7.735e-05	FALSE	1.6602	0.17908	FALSE	-1.2704	0.99999	FALSE	2.7718	0.6737	FALSE	-0.14964	0.99995
Cluster-21353.176859	Ethylene reactive transcription factor	FALSE	3.6764	0.11105	FALSE	1.8115	0.15278	FALSE	-1.3398	0.99519	FALSE	-0.26862	1	UP	2.7429	0.00025666	FALSE	1.5239	0.12091	FALSE	-1.2053	0.99999	FALSE	2.2928	0.86651	FALSE	-0.43028	0.99995
Cluster-21353.148870	Ethylene reactive transcription factor	FALSE	4.3451	0.095472	FALSE	1.9702	0.20244	FALSE	-2.3458	0.19941	FALSE	-0.17804	1	UP	3.3676	0.0003988	FALSE	1.7643	0.2893	FALSE	-1.1547	0.99999	FALSE	1.9543	0.99144	FALSE	-0.97899	0.99995
Cluster-21353.197996	Ethylene reactive transcription factor	FALSE	3.4564	0.15254	FALSE	1.9745	0.090623	FALSE	-1.6023	0.8173	FALSE	-0.38775	1	UP	2.8213	0.0016118	UP	1.5686	0.049841	FALSE	-1.0263	0.99999	FALSE	1.8072	0.99144	FALSE	-0.78112	0.99995
Cluster-21353.30542	Jasmonic acid transcription factor	DOWN	-8.1852	0.00015807	FALSE	-1.1186	0.99975	UP	6.7894	0.0014034	FALSE	-0.090786	1	DOWN	-6.9571	0.0038931	FALSE	-1.2246	0.57771	FALSE	1.1481	0.99999	FALSE	-1.434	0.78883	FALSE	0.91737	0.99995
Cluster-21353.51081	Ethylene reactive transcription factor	FALSE	-2.2961	0.99961	FALSE	-1.8375	0.99975	FALSE	4.6019	0.99519	FALSE	2.2258	1	DOWN	-6.7589	0.028224	FALSE	0.36928	0.99846	FALSE	-2.2536	0.99999	FALSE	2.2802	0.99144	FALSE	-0.35746	0.99995
Cluster-21353.192885	Ethylene reactive transcription factor	FALSE	-5.458	0.99961	FALSE	0.92677	0.99975	UP	6.6134	0.0069145	FALSE	0.35225	1	DOWN	-6.5148	0.040969	FALSE	1.2584	0.99846	FALSE	-0.69647	0.99999	FALSE	1.1208	0.99144	FALSE	-0.8447	0.99995
