# Supplementary material for: Comprehensive transcriptome analysis of grafting onto Artemisia scoparia W. to affect the aphid resistance of chrysanthemum (Chrysanthemum morifolium T.)
Source: BMC Genomics. 2019 Oct 25;20:776. doi: 10.1186/s12864-019-6158-3 (PMC6815057; doi:10.1186/s12864-019-6158-3)
Supplement: Supplementary file 5 — Additional file 5: Table S4. Genes involved in down stream responses. [file 12864_2019_6158_MOESM5_ESM.xls]

## Sheet: xxx
Additional file 5: Table S4. Differentially expressed genes involved in down stream responses
Gene ID	Gene Description	UP_DOWN_REGULATION(B1vsB0)	log2FC(B1vsB0)	q value(B1vsB0)	UP_DOWN_REGULATION(A2vsA1)	log2FC(A2vsA1)	q value(A2vsA1)	UP_DOWN_REGULATION(B2vsB1)	log2FC(B2vsB1)	q value(B2vsB1)	UP_DOWN_REGULATION(A1vsA0)	log2FC(A1vsA0)	q value(A1vsA0)	UP_DOWN_REGULATION(B1vsA1)	log2FC(B1vsA1)	q value(B1vsA1)	UP_DOWN_REGULATION(A2vsA0)	log2FC(A2vsA0)	q value(A2vsA0)	UP_DOWN_REGULATION(B0vsA0)	log2FC(B0vsA0)	q value(B0vsA0)	UP_DOWN_REGULATION(B2vsB0)	log2FC(B2vsB0)	q value(B2vsB0)	UP_DOWN_REGULATION(B2vsA2)	log2FC(B2vsA2)	q value(B2vsA2)
Cluster-21353.342863	Cytochrome P450	UP	7.0874	0.0036477	UP	7.5056	7.7732e-05	FALSE	1.4961	0.99519	FALSE	-4.4362	1	UP	6.9	0.004612	FALSE	3.0353	0.52228	FALSE	-4.6209	0.99999	FALSE	8.5527	0.6235	FALSE	0.87481	0.99995
Cluster-21353.197535	cysteine-type endopeptidase inhibitor activity	FALSE	1.5765	0.76925	FALSE	0.88028	0.70143	FALSE	-1.1147	0.5867	FALSE	-0.022783	1	UP	1.5974	0.0036891	FALSE	0.84114	0.61102	FALSE	-0.00062744	0.99999	FALSE	0.41737	0.99144	FALSE	-0.42204	0.99995
Cluster-21353.166308	acetylcholine receptor inhibitor activity	UP	8.0555	5.8674e-05	FALSE	7.4652	0.88907	FALSE	-2.6134	0.99519	FALSE	-6.0087	1	UP	7.8676	5.6171e-05	FALSE	1.4517	0.99846	FALSE	-6.1886	0.99999	FALSE	5.4052	0.99144	FALSE	-2.2071	0.99995
Cluster-21353.189320	cysteine-type endopeptidase inhibitor activity	FALSE	1.6476	0.29705	FALSE	0.85798	0.93419	FALSE	-0.78703	0.99519	FALSE	-0.19004	1	UP	1.5252	0.0029212	FALSE	0.65169	0.99846	FALSE	-0.30981	0.99999	FALSE	0.81743	0.99144	FALSE	-0.14178	0.99995
Cluster-21353.200786	Phospholipase A2 inhibitor	FALSE	3.6131	0.99417	FALSE	5.4463	0.66578	FALSE	-1.9581	0.99519	FALSE	-4.0047	1	UP	8.8577	4.0268e-05	FALSE	1.4294	0.99846	FALSE	1.2458	0.99999	FALSE	1.6507	0.99144	FALSE	1.4137	0.99995
Cluster-21353.153679	Cytochrome P450	UP	2.8738	0.024458	FALSE	0.92484	0.99975	FALSE	-1.8644	0.5572	FALSE	-0.036866	1	UP	3.2033	0.0032627	FALSE	0.86822	0.99846	FALSE	0.29358	0.99999	FALSE	0.95537	0.99144	FALSE	0.38312	0.99995
Cluster-21353.344062	Vesicular inhibitory amino acid transporter	FALSE	4.0605	0.25176	FALSE	-0.13729	0.99975	FALSE	-3.5126	0.10913	FALSE	-0.7161	1	UP	3.4471	0.0086382	FALSE	-0.86728	0.99846	FALSE	-1.3272	0.99999	FALSE	0.47914	0.99144	FALSE	0.043182	0.99995
Cluster-21353.345312	Cytochrome P450	UP	5.279	0.030836	FALSE	0.19855	0.99975	FALSE	-3.001	0.6082	FALSE	-0.27705	1	UP	3.5112	0.0061577	FALSE	-0.10509	0.99846	FALSE	-2.0427	0.99999	FALSE	2.2323	0.99144	FALSE	0.28627	0.99995
Cluster-21353.344914	Cytochrome P450	UP	4.8651	0.0042428	FALSE	1.0219	0.99975	FALSE	-2.5802	0.99519	FALSE	-0.72958	1	UP	3.2043	0.025446	FALSE	0.27442	0.99846	FALSE	-2.386	0.99999	FALSE	2.2437	0.99144	FALSE	-0.42601	0.99995
