# Supplementary material for: Comprehensive transcriptome analysis of grafting onto Artemisia scoparia W. to affect the aphid resistance of chrysanthemum (Chrysanthemum morifolium T.)
Source: BMC Genomics. 2019 Oct 25;20:776. doi: 10.1186/s12864-019-6158-3 (PMC6815057; doi:10.1186/s12864-019-6158-3)
Supplement: Supplementary file 6 — Additional file 6: Table S5. Genes involved in Plant-pathogen interaction to aphid infestation responses. [file 12864_2019_6158_MOESM6_ESM.xls]

## Sheet: cvcvcv
Additional file 6: Table S5. Differentially expressed genes involved in Plant-pathogen interaction to aphid infestation responses
Gene ID	UP_DOWN_REGULATION(B1vsB0)	log2FC(B1vsB0)	q value(B1vsB0)	UP_DOWN_REGULATION(A2vsA1)	log2FC(A2vsA1)	q value(A2vsA1)	UP_DOWN_REGULATION(B2vsB1)	log2FC(B2vsB1)	q value(B2vsB1)	UP_DOWN_REGULATION(A1vsA0)	log2FC(A1vsA0)	q value(A1vsA0)	UP_DOWN_REGULATION(B1vsA1)	log2FC(B1vsA1)	q value(B1vsA1)	UP_DOWN_REGULATION(A2vsA0)	log2FC(A2vsA0)	q value(A2vsA0)	UP_DOWN_REGULATION(B0vsA0)	log2FC(B0vsA0)	q value(B0vsA0)	UP_DOWN_REGULATION(B2vsB0)	log2FC(B2vsB0)	q value(B2vsB0)	UP_DOWN_REGULATION(B2vsA2)	log2FC(B2vsA2)	q value(B2vsA2)
Cluster-21353.251721	FALSE	2.4383	0.23762	FALSE	1.8771	0.071408	FALSE	-0.84778	0.99519	FALSE	-1.1355	0.93856	UP	2.241	0.049268	FALSE	0.72204	0.91074	FALSE	-1.3307	0.99999	FALSE	1.5431	0.99144	FALSE	-0.50538	0.99995
Cluster-21353.147746	FALSE	2.3172	0.65683	FALSE	1.1241	0.31973	DOWN	-3.6753	6.1482e-08	FALSE	-0.17288	1	UP	2.5417	1.8786e-07	FALSE	0.93431	0.36081	FALSE	0.054639	0.99999	FALSE	-1.3986	0.99144	FALSE	-2.2813	0.11573
Cluster-21353.90102	FALSE	1.6596	0.99961	FALSE	0.77699	0.99975	FALSE	-2.0508	0.22799	FALSE	-0.10056	1	UP	1.941	0.013636	FALSE	0.65878	0.99846	FALSE	0.18237	0.99999	FALSE	-0.4331	0.99144	FALSE	-0.90902	0.99995
Cluster-21353.216549	FALSE	0.92838	0.99961	FALSE	-2.6634	0.99975	FALSE	1.3512	0.99519	FALSE	-2.469	1	FALSE	3.0253	0.99765	FALSE	-5.1724	0.70126	FALSE	-0.37114	0.99999	FALSE	2.2413	0.28254	UP	7.0264	0.0094361
Cluster-21353.177651	FALSE	3.139	0.99961	FALSE	NA	NA	FALSE	-1.0209	0.99519	FALSE	NA	NA	UP	7.8123	0.01492	FALSE	NA	NA	FALSE	4.8085	0.99999	FALSE	2.0807	0.99144	FALSE	6.7378	0.050466
Cluster-21353.183834	FALSE	-5.7592	0.99961	FALSE	0.11443	0.99975	FALSE	4.9249	0.99519	FALSE	-0.13877	1	DOWN	-6.3295	0.018792	FALSE	-0.042136	0.99846	FALSE	-0.70201	0.99999	FALSE	-0.88403	0.99144	FALSE	-1.5442	0.99995
Cluster-21353.336850	FALSE	-5.0113	0.057466	FALSE	0.24978	0.99975	FALSE	3.668	0.43294	FALSE	-0.35252	1	DOWN	-5.1117	0.02323	FALSE	-0.11808	0.99846	FALSE	-0.44584	0.99999	FALSE	-1.3732	0.85375	FALSE	-1.7067	0.99995
Cluster-21353.79718	DOWN	-8.2896	0.00061162	DOWN	-4.2638	0.019763	UP	7.5341	0.00041027	FALSE	1.8767	0.26686	DOWN	-7.6705	0.00010782	FALSE	-2.4222	0.96485	FALSE	2.5065	0.54629	FALSE	-0.80111	0.99144	FALSE	4.096	0.63449
Cluster-21353.186672	FALSE	-8.6315	NA	FALSE	-0.56626	0.99975	UP	7.9603	1.9276e-06	FALSE	-0.30215	1	DOWN	-7.6196	0.0003772	FALSE	-0.87715	0.99846	FALSE	0.71801	NA	FALSE	-0.72906	NA	FALSE	0.87367	0.99995
Cluster-21353.149283	DOWN	-3.2529	0.021488	FALSE	-1.1921	0.63687	UP	2.5513	0.016151	FALSE	0.42655	1	DOWN	-2.6335	0.022047	FALSE	-0.77976	0.99846	FALSE	1.0589	0.99999	FALSE	-0.7396	0.99144	FALSE	1.0789	0.99995
Cluster-21353.176968	FALSE	-6.5534	0.40538	FALSE	-0.105	0.99975	UP	7.5515	2.8435e-05	FALSE	1.3642	1	DOWN	-7.6989	4.3788e-05	FALSE	1.2501	0.99846	FALSE	0.22896	NA	FALSE	0.95235	0.99144	FALSE	-0.073149	0.99995
Cluster-21353.295844	FALSE	-5.9508	0.85632	FALSE	-1.3872	0.88517	FALSE	5.8358	0.46288	FALSE	0.9846	1	DOWN	-6.9193	0.0016118	FALSE	-0.41485	0.99846	FALSE	0.033967	0.99999	FALSE	-0.15281	0.99241	FALSE	0.27761	0.99995
Cluster-21353.266487	DOWN	-7.0675	0.0021197	FALSE	-0.47774	0.99975	UP	7.3527	0.00099099	FALSE	0.24352	1	DOWN	-7.3325	0.00050589	FALSE	-0.25532	0.99846	FALSE	-0.017416	0.99999	FALSE	0.25236	0.99144	FALSE	0.48604	0.99995
Cluster-21353.102248	FALSE	-6.3508	0.08294	FALSE	-0.58822	0.99975	FALSE	6.919	0.99519	FALSE	-0.12388	1	DOWN	-6.7113	0.013678	FALSE	-0.73423	0.99846	FALSE	-0.47194	0.99999	FALSE	0.54506	0.99144	FALSE	0.76893	0.99995
Cluster-21353.84724	FALSE	1.429	0.92113	FALSE	0.77837	0.99975	FALSE	-0.85437	0.99519	FALSE	-0.89828	0.36776	UP	1.6167	0.021764	FALSE	-0.13797	0.99846	FALSE	-0.70643	0.99999	FALSE	0.53901	0.99144	FALSE	-0.033058	0.99995
Cluster-21353.196511	FALSE	3.7462	0.3545	FALSE	2.0403	0.47355	FALSE	-0.44609	0.99519	FALSE	-1.6528	0.073674	UP	2.4596	0.0035871	FALSE	0.36686	0.99846	FALSE	-2.9436	NA	FALSE	3.2497	0.42416	FALSE	-0.047162	0.99995
Cluster-21353.177618	FALSE	2.7851	NA	UP	2.0802	0.029485	FALSE	-0.56688	0.99519	DOWN	-1.3848	0.040328	UP	2.0726	0.00011576	FALSE	0.67473	0.99846	FALSE	-2.0993	0.99999	FALSE	2.1695	0.99144	FALSE	-0.59663	0.99995
Cluster-21353.251721	FALSE	2.4383	0.23762	FALSE	1.8771	0.071408	FALSE	-0.84778	0.99519	FALSE	-1.1355	0.93856	UP	2.241	0.049268	FALSE	0.72204	0.91074	FALSE	-1.3307	0.99999	FALSE	1.5431	0.99144	FALSE	-0.50538	0.99995
Cluster-21353.41330	UP	3.647	0.013318	FALSE	1.486	0.99975	FALSE	-1.2504	0.99519	FALSE	-0.22362	1	UP	2.862	0.013288	FALSE	1.2426	0.99846	FALSE	-0.98731	0.99999	FALSE	2.3505	0.80966	FALSE	0.11645	0.99995
Cluster-21353.187521	FALSE	1.6727	0.11805	FALSE	0.95744	0.64314	FALSE	-0.79644	0.99519	FALSE	-0.46726	1	UP	1.6243	0.015344	FALSE	0.47386	0.99846	FALSE	-0.5122	0.99999	FALSE	0.83452	0.99144	FALSE	-0.1546	0.99995
Cluster-21353.234433	FALSE	1.6044	0.61193	UP	2.2318	6.9615e-06	FALSE	0.17478	0.99519	FALSE	0.2417	1	UP	1.6897	0.0076862	UP	2.4544	2.0543e-05	FALSE	0.33145	0.99999	FALSE	1.7319	0.23541	FALSE	-0.40212	0.99995
Cluster-21353.193639	FALSE	2.0512	0.99961	FALSE	5.8987	0.42445	FALSE	-0.56278	0.99519	FALSE	-4.0797	1	UP	6.6829	0.035563	FALSE	1.8007	0.99846	FALSE	0.5593	0.99999	FALSE	1.437	0.99144	FALSE	0.19647	0.99995
Cluster-21353.296359	FALSE	0.3718	0.99961	FALSE	NA	NA	FALSE	-1.1489	0.99519	FALSE	-6.8299	0.39925	UP	7.1755	0.0021915	FALSE	-6.8292	0.078806	FALSE	-0.028778	0.99999	FALSE	-0.84139	0.99144	FALSE	5.9903	0.99995
Cluster-21353.139147	FALSE	1.2246	0.94	FALSE	-0.50809	0.99975	FALSE	-1.2934	0.62986	FALSE	-0.28555	1	UP	1.9164	0.0092834	FALSE	-0.80504	0.99846	FALSE	0.40993	0.99999	FALSE	-0.1085	0.99144	FALSE	1.1077	0.99995
Cluster-21353.196945	FALSE	1.4425	0.99961	FALSE	-0.48886	0.99975	DOWN	-2.4188	0.017581	FALSE	-0.82044	1	UP	2.5291	0.042466	FALSE	-1.3308	0.24646	FALSE	0.27475	0.99999	FALSE	-1.017	0.99144	FALSE	0.57102	0.99995
Cluster-21353.229352	FALSE	2.3788	0.2615	FALSE	-0.52602	0.99975	FALSE	-1.9885	0.44638	FALSE	-0.5997	1	UP	2.4568	0.001719	FALSE	-1.1494	0.99846	FALSE	-0.50845	0.99999	FALSE	0.35205	0.99144	FALSE	0.98401	0.99995
Cluster-21353.170233	FALSE	2.1431	0.36671	FALSE	-0.16228	0.99975	DOWN	-3.0121	0.0015148	FALSE	-0.37479	1	UP	2.6906	0.024828	FALSE	-0.55135	0.99846	FALSE	0.17772	0.99999	FALSE	-0.91558	0.99144	FALSE	-0.18628	0.99995
Cluster-21353.100274	UP	3.5396	6.3152e-06	FALSE	0.0096246	0.99975	DOWN	-3.9697	3.3764e-13	FALSE	-0.3995	1	UP	3.7401	7.0585e-10	FALSE	-0.40432	0.99846	FALSE	-0.19285	0.99999	FALSE	-0.4801	0.99144	FALSE	-0.26707	0.99995
Cluster-21353.155132	UP	2.4463	0.034473	FALSE	-0.75171	0.99975	DOWN	-2.7239	0.0015597	FALSE	0.34447	1	UP	2.2253	0.00029729	FALSE	-0.42018	0.99846	FALSE	0.12451	0.99999	FALSE	-0.31392	0.99144	FALSE	0.22638	0.99995
Cluster-21353.167564	FALSE	0.87551	NA	FALSE	0.64587	0.76657	FALSE	-1.3844	0.15699	FALSE	-0.40202	1	UP	1.3644	0.0052965	FALSE	0.23077	0.99846	FALSE	0.088728	NA	FALSE	-0.56565	0.99144	FALSE	-0.69592	0.99995
Cluster-21353.172211	FALSE	0.49171	0.99961	FALSE	0.44693	0.99975	FALSE	-1.8118	0.089442	FALSE	-0.7133	1	UP	2.0904	0.042466	FALSE	-0.27722	0.99846	FALSE	0.89022	0.99999	FALSE	-1.3615	0.41668	FALSE	-0.19765	0.99995
Cluster-21353.154813	FALSE	2.5042	0.34761	FALSE	0.4807	0.99975	DOWN	-2.5071	0.021908	FALSE	0.12602	1	UP	2.0954	0.0007168	FALSE	0.59059	0.99846	FALSE	-0.27744	0.99999	FALSE	-0.045723	0.9961	FALSE	-0.91589	0.99995
Cluster-21353.298104	UP	7.7924	0.017573	FALSE	5.9713	0.38701	DOWN	-7.3691	0.0091233	FALSE	NA	NA	UP	7.605	0.018233	FALSE	6.0864	0.26787	FALSE	NA	NA	FALSE	NA	NA	FALSE	-5.7713	0.99995
Cluster-21353.172651	FALSE	1.2554	0.99961	FALSE	0.86359	0.56584	FALSE	-1.1888	0.43949	FALSE	0.10797	1	UP	1.4587	0.022909	FALSE	0.95679	0.23918	FALSE	0.31447	0.99999	FALSE	0.019716	0.99841	FALSE	-0.62056	0.99995
Cluster-21353.147746	FALSE	2.3172	0.65683	FALSE	1.1241	0.31973	DOWN	-3.6753	6.1482e-08	FALSE	-0.17288	1	UP	2.5417	1.8786e-07	FALSE	0.93431	0.36081	FALSE	0.054639	0.99999	FALSE	-1.3986	0.99144	FALSE	-2.2813	0.11573
Cluster-21353.90102	FALSE	1.6596	0.99961	FALSE	0.77699	0.99975	FALSE	-2.0508	0.22799	FALSE	-0.10056	1	UP	1.941	0.013636	FALSE	0.65878	0.99846	FALSE	0.18237	0.99999	FALSE	-0.4331	0.99144	FALSE	-0.90902	0.99995
Cluster-21353.272193	FALSE	1.9574	0.99961	FALSE	2.6639	0.99975	FALSE	-1.7664	0.99519	FALSE	NA	NA	UP	8.4382	6.3599e-06	FALSE	2.7697	0.99846	FALSE	6.6159	0.99999	FALSE	0.12627	0.99793	FALSE	3.9933	0.99995
Cluster-21353.227674	UP	2.6157	0.024136	FALSE	1.1876	0.54528	FALSE	-1.8066	0.080414	FALSE	0.38404	1	UP	2.8361	1.1184e-07	UP	1.5556	0.046214	FALSE	0.60667	0.99999	FALSE	0.76448	0.99144	FALSE	-0.18116	0.99995
Cluster-21353.200786	FALSE	3.6131	0.99417	FALSE	5.4463	0.66578	FALSE	-1.9581	0.99519	FALSE	-4.0047	1	UP	8.8577	4.0268e-05	FALSE	1.4294	0.99846	FALSE	1.2458	0.99999	FALSE	1.6507	0.99144	FALSE	1.4137	0.99995
Cluster-21353.213069	FALSE	1.1211	0.99961	FALSE	0.59593	0.99975	FALSE	-1.2348	0.30754	FALSE	-0.14523	1	UP	1.7618	0.034569	FALSE	0.43527	0.99846	FALSE	0.49783	0.99999	FALSE	-0.16291	0.99144	FALSE	-0.099296	0.99995
Cluster-21353.163179	FALSE	2.1966	0.40842	FALSE	-0.1364	0.99975	DOWN	-4.2502	0.007967	FALSE	0.56237	1	UP	3.0264	0.048429	FALSE	0.41097	0.99846	FALSE	1.3988	0.99999	FALSE	-2.0927	0.99144	FALSE	-1.1013	0.99995
